# Supplementary material for: Heart Failure Incidence and Risk Factors in U.S. Adults Receiving Bezlotoxumab: A Large Database Analysis
Source: Infect Dis Rep. 2026 Mar 31;18(2):28. doi: 10.3390/idr18020028 (PMC13116173; doi:10.3390/idr18020028)
Supplement: Supplementary file 1 [file idr-18-00028-s001.zip]

Archive with 1 entries (1 files):
- idr-4184728-supplementary.pdf
